# Supplementary material for: Dietary Perfluorohexanoic Acid (PFHxA) Exposures in Juvenile Zebrafish Produce Subtle Behavioral Effects across Generations
Source: Toxics. 2022 Jul 4;10(7):372. doi: 10.3390/toxics10070372 (PMC9319656; doi:10.3390/toxics10070372)
Supplement: Supplementary file 1 [file toxics-10-00372-s001.zip]

Archive with 2 entries (2 files):
- Raw Data.zip
- toxics-1780664-supplementary.pdf
